# Supplementary material for: How does human motor cortex regulate vocal pitch in singers?
Source: R Soc Open Sci. 2018 Aug 15;5(8):172208. doi: 10.1098/rsos.172208 (PMC6124115; doi:10.1098/rsos.172208)
Supplement: R code to process peak coordinate data [file rsos172208supp3.R]

library("tidyverse")
library("lme4")
library("car")
library("oro.nifti")
library("raster")
library("plyr")

#load data
setwd("/yourworkingdirectory")

ventral.og<-read_csv("phonotopy_peaks_fundus.csv")
lateral.og<-read_csv("phonotopy_peaks_wall.csv")

ventral.l<-filter(ventral.og, side=="left") %>%
  gather(key=direction,value= ordinate, -subject,-side,-pitch)
ventral.r<-filter(ventral.og, side=="right")%>%
  gather(key=direction,value= ordinate, -subject,-side,-pitch)
lateral.l<-filter(lateral.og, side=="left")%>%
  gather(key=direction,value= ordinate, -subject,-side,-pitch)
lateral.r<-filter(lateral.og, side=="right")%>%
  gather(key=direction,value= ordinate, -subject,-side,-pitch)

#tables print to file...needs gathering, don't quite remember how this worked but I guess i broke it
ventral.l.m<-group_by(ventral.l, pitch) %>%
  summarize(place = mean(ordinate, na.rm=T))
ventral.r.m<-group_by(ventral.r, pitch) %>%
  summarize(place = mean(ordinate, na.rm=T))
lateral.l.m<-group_by(lateral.l, pitch) %>%
  summarize(place = mean(ordinate, na.rm=T))
lateral.r.m<-group_by(lateral.r, pitch) %>%
  summarize(place = mean(ordinate, na.rm=T))

ventral.l.m<-group_by(ventral.l, pitch) %>%
  summarize(place = sd(ordinate, na.rm=T))
ventral.r.m<-group_by(ventral.r, pitch) %>%
  summarize(place = sd(ordinate, na.rm=T))
lateral.l.m<-group_by(lateral.l, pitch) %>%
  summarize(place = sd(ordinate, na.rm=T))
lateral.r.m<-group_by(lateral.r, pitch) %>%
  summarize(place = sd(ordinate, na.rm=T))

#linear moels
vl.lm<-lmer(ordinate~pitch*direction+(1|subject),data=ventral.l)
vr.lm<-lmer(ordinate~pitch*direction+(1|subject),data=ventral.r)
ll.lm<-lmer(ordinate~pitch*direction+(1|subject),data=lateral.l)
lr.lm<-lmer(ordinate~pitch*direction+(1|subject),data=lateral.r)

Anova(vl.lm, test="F", type="III")
Anova(vr.lm, test="F", type="III")
Anova(ll.lm, test="F", type="III")
Anova(lr.lm, test="F", type="III")


###get some brain silhouettes to plot background
gm <- readNIfTI("c1mni_icbm152_t1_tal_nlin_sym_09b_hires") #gray matter mni mask, retrieve online http://www.bic.mni.mcgill.ca/ServicesAtlases/ICBM152NLin2009
wm <- readNIfTI("c2mni_icbm152_t1_tal_nlin_sym_09b_hires") #gray matter mni mask

print(gm)
slotNames(gm)
hist(gm) #most...mostly?
#image(gm, plane="coronal", z=226)#slow
gmcor14<-gm[,240,]
wmcor14<-wm[,240,]

class(cor14)
dim(cor14)

gmcor14.rast<-raster(gmcor14)#rasterize
wmcor14.rast<-raster(wmcor14)#rasterize
gmcor14.rast<-t(flip(gmcor14.rast,"x"))#rotate
wmcor14.rast<-t(flip(wmcor14.rast,"x"))#rotate

plot(gmcor14.rast)#ok
plot(wmcor14.rast)#ok
dim(gmcor14.rast)

#make raster ggplot friendly
gmdf<-as.data.frame(rasterToPoints(gmcor14.rast))
wmdf<-as.data.frame(rasterToPoints(wmcor14.rast))
names(gmdf)<-c("x","z","mask")
names(wmdf)<-c("x","z","mask")

#scale to mni
gmdf<-transmute(gmdf,x=x*394/2-197/2,z=z*378/2-378*0.38/2,mask=mask)#manually calibrated to make sensible origin and edges
wmdf<-transmute(wmdf,x=x*394/2-197/2,z=z*378/2-378*0.38/2,mask=mask)

#combine grey and white matter masks 1=gm, 2=wm, 0=gtfo
brdf<-gmdf
brdf$mask[wmdf$mask>0.5] <- wmdf$mask[wmdf$mask>0.5]*2
brdf$mask[brdf$mask==0]<-NA


#tidy data
ventral.nrm<-transmute(ventral.og, area="Fundus", Pitch=pitch,side=side,x=x,y=y,z=z)
lateral.nrm<-transmute(lateral.og, area="Wall", Pitch=pitch,side=side,x=x,y=y,z=z)
full<-rbind(ventral.nrm,lateral.nrm)

#force to factor and reorder levels to somethign more sensible
full$area<-as.factor(as.character(full$area))
full$Pitch<-as.factor(as.character(full$Pitch))
full$area<-factor(full$area, levels(full$area)[c(2,1)])
full$Pitch<-factor(full$Pitch, levels(full$Pitch)[c(2,4,1,3)])

#add caps
full$Pitch<-revalue(full$Pitch
                    ,c("high"="High"
                       ,"mid"="Mid"
                       ,"comfort"="Comfort"
                       ,"low"="Low"))


###this one###
ggplot(full, aes(x,z,colour=Pitch))+ #point to same data
  scale_x_continuous(limits=c(-70,70),breaks= seq(-75,75,by=25))+ #zoom in
  scale_y_continuous(limits=c(-60,90),breaks= seq(-50,75,by=25))+ #zoom in
  scale_fill_gradientn(colours=c("white","gray25","gray75"),na.value=NA)+#brain colours background = alpha
  geom_raster(data= brdf,aes(x,z,fill=mask, alpha=0.5), inherit.aes=F, show.legend=F)+ #plot brain, overide some defaults
  scale_colour_brewer(palette = "Set1")+ #or try Dark2, Set1, Accent
  geom_density_2d(h=10, lwd=0.25, binwidth=0.001, linejoin="round")+#plot density distribution #binwidtth = 0.0005
  coord_fixed()+
  facet_grid(.~area)+
  theme(plot.title=element_text(hjust=0.5))+
  guides(colour = guide_legend(override.aes = list(size=1.0))) #fatter legend lines
